# Supplementary material for: The genome of Ensifer alkalisoli YIC4027 provides insights for host specificity and environmental adaptations
Source: BMC Genomics. 2019 Aug 12;20:643. doi: 10.1186/s12864-019-6004-7 (PMC6689892; doi:10.1186/s12864-019-6004-7)
Supplement: Supplementary file 5 — Table S1. Similarities (%) between surface polysaccharide biosynthesis genes of E. alkalisoli YIC4027 and three E. fredii strains. (XLS 288 kb) [file 12864_2019_6004_MOESM5_ESM.xls]

## Sheet: Table S1
Gene	E. alkalisoli YIC4027	E. fredii NGR234	E. fredii HH103	E. fredii USDA257
EPS
exoP	EKH55_4925	NGR_b18400 (85)	SFHH103_05372 (85)	USDA257_c13910 (84)
exoN	EKH55_4926	NGR_b18390 (91)	SFHH103_05373 (90)	USDA257_c13900 (91)
exoO	EKH55_4927	NGR_b18380 (79)	SFHH103_05374 (79)	USDA257_c13890 (78)
exoM	EKH55_4928	NGR_b18370 (71)	SFHH103_05375 (72)	USDA257_c13880 (74)
exoA	EKH55_4929	NGR_b18360 (82)	SFHH103_05376 (82)	USDA257_c13870 (82)
exoL	EKH55_4930	NGR_b18350 (74)	SFHH103_05377 (74)	USDA257_c13860 (75)
exoK	EKH55_4931	NGR_b18340 (82)	SFHH103_05378 (81)	USDA257_c13850 (81)
exoI	EKH55_4932	NGR_b18300 (72)	SFHH103_05380 (65)	USDA257_c13820 (66)
exoU	EKH55_4933	NGR_b18290 (75)	SFHH103_05382 (75)	USDA257_c13800 (76)
exoX	EKH55_4934	NGR_b18280 (73)	SFHH103_05383 (69)	USDA257_c13790 (67)
exoY	EKH55_4935	NGR_b18270 (85)	SFHH103_05384 (85)	USDA257_c13780 (87)
exoF	EKH55_4936	NGR_b18260 (81)	SFHH103_05386 (80)	USDA257_c13770 (80)
exoQ	EKH55_4937	NGR_b18250 (79)	SFHH103_05387 (80)	USDA257_c13760 (80)
exoZ	EKH55_4938	NGR_b18240 (71)	SFHH103_05388 (71)	USDA257_c13750 (72)
exoB	EKH55_4939	NGR_b18230 (92)	SFHH103_05389 (92)	USDA257_c13740 (91)
exsA	-	NGR_b18220	SFHH103_05391	USDA257_c13730
exsB	EKH55_4940	NGR_b18180 (87)	SFHH103_05392 (88)	USDA257_c13710 (87)
exsC	EKH55_4941	NGR_b18170 (91)	SFHH103_09020 (93)	USDA257_c13700 (93)
exsD	EKH55_4942	NGR_b18160 (82)	SFHH103_05393 (83)	USDA257_c13690 (82)
exsE	-	NGR_b18150	SFHH103_05394	USDA257_c13680
exsI	EKH55_4943	NGR_b18140 (65)	SFHH103_05395 (69)	USDA257_c13670 (67)
exsF	EKH55_4944	-	SFHH103_05539 (78)	-
exsG	EKH55_4945	-	SFHH103_05540 (75)	-
exsH	EKH55_4946	NGR_b15690 (83)	SFHH103_05541 (87)	USDA257_c12300 (87)
exoR	EKH55_1293	NGR_c13600 (89)	SFHH103_01240 (88)	USDA257_c35570 (90)
exoN	EKH55_2769	NGR_c28650 (93)	SFHH103_02875 (93)	USDA257_c52780 (94)
exoS	EKH55_3312	-	SFHH103_03541 (93)	-
exoD	EKH55_3514	NGR_c36110 (89)	SFHH103_03846 (88)	-
KPS
rkp-1 region
kpsF	EKH55_0181	NGR_c02040 (89)	SFHH103_00222 (88)	USDA257_c01840 (87)
rkpJ	EKH55_0182	NGR_c02050 (81)	SFHH103_00223 (83)	USDA257_c01850 (79)
rkpI	EKH55_0183	NGR_c02060 (86)	SFHH103_00224 (85)	USDA257_c01860 (87)
rkpH	EKH55_0184	NGR_c02070 (78)	SFHH103_00225 (77)	USDA257_c01870 (77)
rkpG	EKH55_0185	NGR_c02080 (91)	SFHH103_00226 (90)	USDA257_c01880 (91)
rkpA	EKH55_0186	NGR_c02090 (83)	SFHH103_00227 (85)	USDA257_c01890 (85)
rkpU	EKH55_0187	NGR_c02100 (93)	SFHH103_00228 (93)	USDA257_c01900 (92)
rkp-2 region
lpsL	EKH55_0719	NGR_c08380(84)	SFHH103_00769 (90)	USDA257_c08080 (89)
rkpK	EKH55_0718	NGR_c08370 (90)	SFHH103_00768 (89)	USDA257_c08070 (90)
rkp-3 region
rkpZ1	EKH55_4795	NGR_b09530 (81)	SFHH103_06302 (65)	USDA257_c28720 (50)
rkpT1	EKH55_4794	NGR_b09520 (89)	SFHH103_06303 (88)	-
rkpS	EKH55_4793	NGR_b09510 (96)	SFHH103_06304 (94)	-
rkpR	EKH55_4792	NGR_b09500 (86)	SFHH103_06305 (86)	USDA257_c28780 ( 86)
rkpL	-	NGR_b09450	SFHH103_06319	-
rkpM	-	NGR_b09460	SFHH103_06318	-
rkpN	EKH55_4785	NGR_b09470	SFHH103_06317 (35)	-
rkpO	-	NGR_b09480	SFHH103_06316	-
rkpP	-	-	SFHH103_06315	-
rkpQ	-	NGR_b09490	SFHH103_06314	-
rkpT2	EKH55_4781	NGR_b09440 (53)	SFHH103_06321 (84)	-
LPS
greA	EKH55_1479	NGR_c15720 (96)	SFHH103_01463 (97)	USDA257_c40020 (96)
lpsB	EKH55_1480	NGR_c15710 (83)	SFHH103_01462 (82)	USDA257_c40010 (84)
lpsE	EKH55_1481	NGR_c15700 (82)	SFHH103_01461 (81)	USDA257_c40000 (80)
lpsD	EKH55_1482	NGR_c15690 (81)	SFHH103_01460 (80)	USDA257_c39990 (80)
lpsC	EKH55_1483	NGR_c15680 (88)	SFHH103_01459 (89)	USDA257_c39980 (91)
CG
ndvA	EKH55_3211	NGR_c32880 (92)	SFHH103_03433 (93)	USDA257_c57960 (92)
ndvB	EKH55_3214	NGR_c32910 (89)	SFHH103_03436 (89)	USDA257_c57990 (89)
