# Supplementary material for: The genome of Ensifer alkalisoli YIC4027 provides insights for host specificity and environmental adaptations
Source: BMC Genomics. 2019 Aug 12;20:643. doi: 10.1186/s12864-019-6004-7 (PMC6689892; doi:10.1186/s12864-019-6004-7)
Supplement: Supplementary file 6 — Table S2. Identified tts box sequences of E. alkalisoli YIC4027. Selected tts box sequences of E. fredii strains (NGR234, USDA257 and HH103) are shown for comparison. (XLSX 11 kb) [file 12864_2019_6004_MOESM6_ESM.xlsx]

## Sheet: Table S2
Strains	Sequence	Location	Distance to next ORF (bp)	Gene
E. alkalisoli YIC4027
	TCGTCAGGTTCTCGAAAGCTGAACCGCTCA	pYIC4027a	194	nopX
	TCGTCAGCTTGTCGAAAGGTGACGACTTTA	pYIC4027a	797	hypothetical protein
E. fredii NGR234
	TCGTCAGTTTCTCGAAAGCTAAACCGCTCA	pNGR234a	188	nopX
	TTGTCAGCTTCTCGAAAGGTATGTCTCTTA	pNGR234a	82	nopL
	TAGTCAGCTGAACGTCAGTTGTGCGCGTCA	pNGR234a	69	nopP
	TTGTCAGCTTTTCGAAAGCTGGAGCTCATA	pNGR234a	46	nopC
	TAGTCAGCGTGTCGTCAGCTCGCCTCGCTA	pNGR234a	39	nolB
E. fredii USDA257
	TTGTCAGCTTTTCGAAAGCTGGAGCTCATA	pUSDA257	43	nopC
	TCGTCAGTTTCTCGAAAGCTAAACCGCTCA	pUSDA257	189	nolX
	TAGTCAGCGTGTCGTCAGCTCGCCTCGCTA	pUSDA257	39	nolB
E. fredii HH103
	TCGTCAGTTTCTCGAAAGCTAAACCGCTCA	pSfHH103d	190	nopX
	TTGTCAGCTTCTCGAAAGGTATCTCTCTTA	pSfHH103d	82	nopL
	TCGTCAGCGTGTCGTCAGCTCGCCTCGCTA	pSfHH103d	40	nopB
	TTGTCAGCTTTTCGAAAGCTGGAGCTCATA	pSfHH103d	71	nopC
Consensusa:	TcGTCAGctt.tCGa.AG.t..cc....tA
aCapital letters indicate nucleotide positions that are highly conserved. Lower case letters denote nucleotide positions with a conservation between 40% and 90%.
