# Supplementary material for: The genome of Ensifer alkalisoli YIC4027 provides insights for host specificity and environmental adaptations
Source: BMC Genomics. 2019 Aug 12;20:643. doi: 10.1186/s12864-019-6004-7 (PMC6689892; doi:10.1186/s12864-019-6004-7)
Supplement: Supplementary file 7 — Table S3. Genes involved in salt-alkali tolerance in E. alkalisoli YIC4027. (XLS 273 kb) [file 12864_2019_6004_MOESM7_ESM.xls]

## Sheet: Table S3
Gene	Identifier	Product
Glycine-betaine synthesis
betA	EKH55_0574	Choline dehydrogenase
betB	EKH55_0575	Betaine aldehyde dehydrogenase
betI	EKH55_0576	HTH-type transcriptional regulator BetI
betC	EKH55_0146	Choline-sulfatase
betT	EKH55_1632	High-affinity choline uptake protein BetT
Proline synthesis
proA	EKH55_3090	Gamma-glutamyl phosphate reductase
proB	EKH55_3091	Glutamate 5-kinase
proC	EKH55_2308	Pyrroline-5-carboxylate reductase
Glycine-betaine transportors
proX	EKH55_2395	L-proline glycine betaine binding ABC transporter protein ProX
proW	EKH55_2396	L-proline glycine betaine ABC transport system permease protein ProW
proV	EKH55_2397	L-proline glycine betaine ABC transport system permease protein ProV
proP	EKH55_2030	L-Proline glycine betaine transporter ProP
Trehalose synthesis
treY	EKH55_4800	Maltooligosyl trehalose synthase
treZ	EKH55_5127	Maltooligosyltrehalose trehalohydrolase
otsB	EKH55_5369	Trehalose-6-phosphate phosphatase
otsA	EKH55_5370	Trehalose-6-phosphate synthase
K+ transporter
kup	EKH55_0440	Potassium transporter
trkA	EKH55_1238	Potassium transporter
trkH	EKH55_4494	Potassium transporter
kdpA	EKH55_5668	Potassium-transporting ATPase subunit A
kdpB	EKH55_5669	Potassium-transporting ATPase subunit B
kdpC	EKH55_5670	Potassium-transporting ATPase subunit C
kdpD	EKH55_5671	Osmosensitive K+ channel histidine kinase KdpD
kdpE	EKH55_5672	KDP operon transcriptional regulatory protein KdpE
Proton antiporters
nhaA	EKH55_0623	Na+/H+ antiporter subunit A
nhaB	EKH55_0624	Na+/H+ antiporter subunit B
nhaC	EKH55_0625	Na+/H+ antiporter subunit C
nhaD	EKH55_0626	Na+/H+ antiporter subunit D
nhaE	EKH55_0627	Na+/H+ antiporter subunit E
nhaF	EKH55_0628	Na+/H+ antiporter subunit F
nhaG	EKH55_0629	Na+/H+ antiporter subunit G
nhaP2	EKH55_1546	K+/H+ antiporter
nhaA	EKH55_2330	Na+/H+ antiporter NhaA
nhaA	EKH55_2861	Na+/H+ antiporter subunit A
nhaC	EKH55_2863	Na+/H+ antiporter subunit C
nhaD	EKH55_2864	Na+/H+ antiporter subunit D									Select seq CAA63737.1 phaD [Sinorhizobium meliloti]
nhaE	EKH55_2865	Na+/H+ antiporter subunit E
nhaF	EKH55_2866	Na+/H+ antiporter subunit F
nhaG	EKH55_2867	Na+/H+ antiporter subunit G
