# Supplementary material for: The genome of Ensifer alkalisoli YIC4027 provides insights for host specificity and environmental adaptations
Source: BMC Genomics. 2019 Aug 12;20:643. doi: 10.1186/s12864-019-6004-7 (PMC6689892; doi:10.1186/s12864-019-6004-7)
Supplement: Supplementary file 9 — Table S4. Genes involved in chemotaxis, flagellation formation, and motility of E. alkalisoli YIC4027. (XLS 272 kb) [file 12864_2019_6004_MOESM9_ESM.xls]

## Sheet: Table S4
	Gene	Identifier	Product
chemotaxis cluster 1	mcp	EKH55_0219	Methyl-accepting chemotaxis protein
	cheS	EKH55_0220	CheS protein
	cheY	EKH55_0221	Chemotaxis regulator - transmits chemoreceptor signals to flagelllar motor components CheY
	cheA	EKH55_0222	Signal transduction histidine kinase CheA
	cheW	EKH55_0223	Positive regulator of CheA protein activity CheW
	cheR	EKH55_0224	Chemotaxis protein methyltransferase CheR
	cheB	EKH55_0225	Chemotaxis response regulator protein-glutamate methylesterase CheB
	cheY	EKH55_0226	Chemotaxis regulator - transmits chemoreceptor signals to flagelllar motor components CheY
	cheD	EKH55_0227	Chemotaxis protein CheD
flagella and motility related genes	fliF	EKH55_0229	Flagellar M-ring protein FliF
	flhB	EKH55_0233	Flagellar biosynthesis protein FlhB
	fliG	EKH55_0234	Flagellar motor switch protein FliG
	fliN	EKH55_0235	Flagellar motor switch protein FliN
	fliM	EKH55_0236	Flagellar motor switch protein FliM
	motA	EKH55_0237	Flagellar motor rotation protein MotA
	flgF	EKH55_0240	Flagellar basal-body rod protein FlgF
	fliI	EKH55_0241	Flagellum-specific ATP synthase FliI
	flgB	EKH55_0243	Flagellar basal-body rod protein FlgB
	flgC	EKH55_0244	Flagellar basal-body rod protein FlgC
	fliE	EKH55_0245	Flagellar hook-basal body complex protein FliE
	flgG	EKH55_0246	Flagellar basal body rod protein FlgG
	flgA	EKH55_0247	Flagellar basal-body P-ring formation protein FlgA
	flgI	EKH55_0248	Flagellar P-ring protein FlgI
	flgH	EKH55_0250	Flagellar L-ring protein FlgH
	fliL	EKH55_0251	Flagellar basal body protein FliL
	fliP	EKH55_0252	Flagellar biosynthesis protein FliP
	flaA	EKH55_0253	Flagellin protein FlaA
	flaB	EKH55_0254	Flagellin protein FlaB
	flaC	EKH55_0256	Flagellin protein FlaC
	motB	EKH55_0258	Flagellar motor rotation protein MotB
	motC	EKH55_0259	Motility protein motC
	motD	EKH55_0260	Motility protein motD
	flgE	EKH55_0263	Flagellar hook protein FlgE
	flgK	EKH55_0264	Flagellar hook-associated protein FlgK
	flgL	EKH55_0265	Flagellar hook-associated protein FlgL
	flhF	EKH55_0266	Flagellar biosynthesis regulator FlhF
	flbT	EKH55_0267	Flagellum biosynthesis protein FlbT
	flgD	EKH55_0268	Flagellar basal body rod modification protein FlgD
	fliQ	EKH55_0269	Flagellar biosynthesis protein FliQ
	flhA	EKH55_0270	Flagellar biosynthesis protein FlhA
	fliR	EKH55_0271	Flagellar biosynthesis protein FliR
	flgJ	EKH55_0274	Rod-binding protein
chemotaxis cluster 2	cheR	EKH55_5525	Chemotaxis protein methyltransferase CheR
	cheW	EKH55_5526	Chemotaxis signal transduction protein
	mcp	EKH55_5527	Methyl-accepting chemotaxis protein
	cheA	EKH55_5528	Signal transduction histidine kinase CheA
	cheB	EKH55_5529	Chemotaxis response regulator protein-glutamate methylesterase CheB
