# Supplementary material for: The genome of Ensifer alkalisoli YIC4027 provides insights for host specificity and environmental adaptations
Source: BMC Genomics. 2019 Aug 12;20:643. doi: 10.1186/s12864-019-6004-7 (PMC6689892; doi:10.1186/s12864-019-6004-7)
Supplement: Supplementary file 11 — Table S5. Primers used in this study. (XLS 20 kb) [file 12864_2019_6004_MOESM11_ESM.xls]

## Sheet: Table S4
Primer	Sequence (5’-3’)*	Purpose
27F	AGAGTTTGATCCTGGCTCAG	Validation of the strain
1492R	TACGGCTACCTTGTTACGACTT	Validation of the strain
CheA1-UF-KpnI	GGGGTACCGACAAGGCAGATCATGCGTCC	ΔcheA1 mutant construction
CheA1-UR-NdeI	GGAATTCCATATGGGCAGCGTCAGGTCGTCAT	ΔcheA1 mutant construction
CheA1-DF-AgeI	GACCGGTTGATGGAGTGAACTGCGCGA	ΔcheA1 mutant construction
CheA1-DR-SacI	CGAGCTCCTCGTCGGCGTGGACATTG	ΔcheA1 mutant construction
CheA2-UF-KpnI	GGGGTACCGCCGACCAGACTAATCTTC	ΔcheA2 mutant construction
CheA2-UR-NdeI	GGAATTCCATATGGCACCTCCTGCGTGAACAA	ΔcheA2 mutant construction
CheA2-DF-AgeI	GACCGGTGGTTCCGAACGGCTTTCA	ΔcheA2 mutant construction
CheA2-DR-SacI	CGAGCTCATCCCAACGACACCTACCG	ΔcheA2 mutant construction
Pche1-F-KpnI	GGGGTACCCGACCTGCCTCGACCTTATC	ΔcheA1-com construction
Pche1-R	TTCGTTCATATCCATGGACCTTCACCCGCTCTG	ΔcheA1-com construction
CheA1-F	ATGGATATGAACGAAATCAAAG	ΔcheA1-com construction
CheA1-R-XbaI	GCTCTAGATTATCCGGCTGCAGCTA	ΔcheA1-com construction
*Engineered restriction sites are underlined
